# Supplementary material for: Structure-Directing Interplay between Tetrel and Halogen Bonding in Co-Crystal of Lead(II) Diethyldithiocarbamate with Tetraiodoethylene
Source: Int J Mol Sci. 2022 Oct 6;23(19):11870. doi: 10.3390/ijms231911870 (PMC9569466; doi:10.3390/ijms231911870)
Supplement: Supplementary file 1 [file ijms-23-11870-s001.zip]

Archive with 1 entries (1 files):
- ijms-1951238-supplementary.pdf
